# Supplementary material for: Transcriptomic profiling of pancreatic alpha, beta and delta cell populations identifies delta cells as a principal target for ghrelin in mouse islets
Source: Diabetologia. 2016 Jul 7;59(10):2156–65. doi: 10.1007/s00125-016-4033-1 (PMC5016554; doi:10.1007/s00125-016-4033-1)
Supplement: Supplementary file 1 — (XLSX 72 kb) [file 125_2016_4033_MOESM1_ESM.xlsx]

## Sheet: Sheet1
Table S1: List of genes differentially expressed between alpha, beta, and delta cells. Differential gene expression was determined using edgeR. Using a false discovery rate <0.05 and a sensitivity threshold of FPKM values > 773 genes were found to exhibit significant expression changes between islet cell types. Annotations indicate predicted gene function and cellular localisation. TMR = Transmem…
gene_ID	Gene Name	Beta vs. Alpha (logFC)	Delta vs. Alpha (logFC)	Delta vs. Beta (logFC)	Location	Gene Type
ENSMUSG00000060988	Galnt13	-13.4177	-7.38391	6.03378	Cytoplasm	enzyme
ENSMUSG00000007655	Cav1	-12.3115	-9.19627	3.11523	Plasma Membrane	TMR
ENSMUSG00000032854	Ugt8a	-11.8422	-6.99419	4.84799	Cytoplasm	enzyme
ENSMUSG00000032523	Hhatl	-11.7783	-10.7124	1.06586	Cytoplasm	enzyme
ENSMUSG00000073007	Fam46d	-11.6962	-6.40013	5.29604	Other	other
ENSMUSG00000032776	Mctp2	-11.4143	-5.37605	6.03823	Other	other
ENSMUSG00000031382	Asb11	10.6729	3.94365	-6.72927	Nucleus	TCR
ENSMUSG00000004631	Sgce	-10.4025	-1.67778	8.7247	Plasma Membrane	other
ENSMUSG00000042961	Egflam	-10.3976	-5.56099	4.83657	Extracellular Space	other
ENSMUSG00000060969	Irx1	-9.92122	-6.10816	3.81306	Nucleus	TCR
ENSMUSG00000092035	Peg10	-9.89372	-2.86486	7.02886	Nucleus	other
ENSMUSG00000009734	Pou6f2	-9.81608	-6.31066	3.50543	Nucleus	other
ENSMUSG00000019577	Pdk4	-9.70792	-8.60625	1.10166	Cytoplasm	kinase
ENSMUSG00000000394	Gcg	-9.50168	-9.43635	0.0653303	Cytoplasm	other
ENSMUSG00000083405	Gm15725	-9.3601	2.0985	11.4586	Other	other
ENSMUSG00000035277	Arx	-9.29181	-7.76399	1.52782	Nucleus	TCR
ENSMUSG00000026824	Kcnj3	-9.26992	-1.80614	7.46379	Plasma Membrane	ion channel
ENSMUSG00000019539	Rcn3	-9.24815	-1.97417	7.27399	Cytoplasm	other
ENSMUSG00000056306	Sertm1	-9.17368	-5.29546	3.87822	Other	other
ENSMUSG00000042846	Lrrtm3	-9.04723	-4.93398	4.11325	Other	other
ENSMUSG00000000214	Th	8.91479	5.90853	-3.00626	Cytoplasm	enzyme
ENSMUSG00000034164	Emid1	8.8771	1.59111	-7.28599	Extracellular Space	other
ENSMUSG00000027971	Ndst4	-8.74624	-3.23207	5.51417	Cytoplasm	enzyme
ENSMUSG00000001020	S100a4	8.5877	6.90943	-1.67827	Cytoplasm	other
ENSMUSG00000074872	Ctxn2	-8.53468	-4.208	4.32668	Other	other
ENSMUSG00000017316	Ppy	-8.53081	-0.969243	7.56156	Extracellular Space	other
ENSMUSG00000079056	Kcnip3	-8.5266	-4.46314	4.06346	Nucleus	TCR
ENSMUSG00000097354	AC142191.1	-8.23873	-5.87134	2.36739	Other	other
ENSMUSG00000032890	Rims3	8.20817	4.45075	-3.75742	Plasma Membrane	other
ENSMUSG00000017311	Pyy	-8.18505	-0.226536	7.95851	Extracellular Space	other
ENSMUSG00000026432	Avpr1b	-8.18162	-5.49132	2.69029	Plasma Membrane	GPCR
ENSMUSG00000069805	Fbp1	-8.12252	-1.05892	7.0636	Cytoplasm	phosphatase
ENSMUSG00000036782	Klhl13	-8.07465	-2.1411	5.93355	Other	other
ENSMUSG00000040972	Igsf21	-8.06265	-6.65245	1.4102	Extracellular Space	other
ENSMUSG00000066720	Cldn9	-8.05818	2.2484	10.3066	Plasma Membrane	other
ENSMUSG00000030717	Nupr1	7.98107	0.879971	-7.10109	Nucleus	TCR
ENSMUSG00000049241	Gpr81	-7.94626	-4.83116	3.1151	Plasma Membrane	GPCR
ENSMUSG00000045103	Dmd	-7.92271	-2.12971	5.793	Plasma Membrane	other
ENSMUSG00000029669	Tspan12	-7.87933	1.01865	8.89798	Plasma Membrane	other
ENSMUSG00000022435	Upk3a	-7.84929	-6.03833	1.81096	Cytoplasm	other
ENSMUSG00000027082	Tfpi	-7.82094	-0.578842	7.2421	Extracellular Space	other
ENSMUSG00000034762	Glis1	-7.81718	1.02865	8.84583	Nucleus	TCR
ENSMUSG00000016349	Eef1a2	-7.67678	-2.40782	5.26897	Cytoplasm	TLR
ENSMUSG00000027965	Olfm3	-7.66464	0.691501	8.35614	Cytoplasm	other
ENSMUSG00000032348	Gsta4	-7.57593	2.34842	9.92435	Other	enzyme
ENSMUSG00000027524	Edn3	-7.50256	-2.41793	5.08464	Extracellular Space	other
ENSMUSG00000054200	O3far1	-7.48239	1.34832	8.83072	Plasma Membrane	GPCR
ENSMUSG00000001943	Vsig2	-7.47905	2.14565	9.6247	Plasma Membrane	other
ENSMUSG00000071553	Cpa2	-7.47808	2.68488	10.163	Extracellular Space	peptidase
ENSMUSG00000038412	Higd1a	-7.4525	-8.72649	-1.27399	Cytoplasm	other
ENSMUSG00000049313	Sorl1	7.44358	6.10409	-1.3395	Cytoplasm	transporter
ENSMUSG00000056158	Car10	7.44016	1.6889	-5.75126	Other	enzyme
ENSMUSG00000067028	Cntnap5b	-7.43955	0.557366	7.99691	Other	other
ENSMUSG00000079679	Vwde	-7.40169	-0.66637	6.73532	Other	other
ENSMUSG00000044139	Prss53	7.37982	0.428124	-6.9517	Other	other
ENSMUSG00000009246	Trpm5	7.37315	1.48401	-5.88914	Plasma Membrane	ion channel
ENSMUSG00000025551	Fgf14	-7.34381	1.19493	8.53873	Extracellular Space	growth factor
ENSMUSG00000055197	Fev	-7.29073	-0.226307	7.06442	Nucleus	TCR
ENSMUSG00000025425	St8sia5	7.28853	6.21622	-1.07232	Cytoplasm	enzyme
ENSMUSG00000090236	Car15	7.26824	2.63303	-4.63521	Extracellular Space	enzyme
ENSMUSG00000027690	Slc2a2	7.22616	0.526341	-6.69982	Plasma Membrane	transporter
ENSMUSG00000024027	Glp1r	7.20605	3.79117	-3.41488	Plasma Membrane	GPCR
ENSMUSG00000026728	Vim	-7.11185	0.940952	8.05281	Cytoplasm	other
ENSMUSG00000045967	Gpr158	7.07923	3.33658	-3.74265	Plasma Membrane	GPCR
ENSMUSG00000030934	Oat	-7.06391	-3.54561	3.5183	Cytoplasm	enzyme
ENSMUSG00000044988	Ucn3	6.99133	0.190059	-6.80127	Extracellular Space	other
ENSMUSG00000001504	Irx2	-6.93118	-3.49362	3.43756	Nucleus	TCR
ENSMUSG00000038132	Rbm24	-6.89686	0.753661	7.65052	Other	other
ENSMUSG00000025089	Gfra1	-6.83858	0.555369	7.39394	Plasma Membrane	TMR
ENSMUSG00000021587	Pcsk1	6.81541	4.03832	-2.7771	Cytoplasm	peptidase
ENSMUSG00000048779	P2ry6	6.79187	2.69804	-4.09383	Plasma Membrane	GPCR
ENSMUSG00000024990	Rbp4	-6.74622	0.677583	7.4238	Extracellular Space	transporter
ENSMUSG00000045534	Kcna5	-6.70488	1.93265	8.63754	Plasma Membrane	ion channel
ENSMUSG00000031170	Slc38a5	-6.69557	-2.68655	4.00902	Plasma Membrane	transporter
ENSMUSG00000019889	Ptprk	-6.64154	-0.00525035	6.63629	Plasma Membrane	phosphatase
ENSMUSG00000045763	Basp1	-6.59879	2.42342	9.02221	Nucleus	TCR
ENSMUSG00000041842	Fhdc1	6.58475	2.06795	-4.51679	Other	other
ENSMUSG00000035804	Ins1	6.57744	-0.37851	-6.95595	Extracellular Space	other
ENSMUSG00000038855	Itpkb	6.57738	3.65295	-2.92443	Cytoplasm	kinase
ENSMUSG00000019987	Arg1	-6.56802	1.33344	7.90146	Cytoplasm	enzyme
ENSMUSG00000031255	Sytl4	6.5266	-0.116245	-6.64285	Cytoplasm	transporter
ENSMUSG00000020102	Slc16a7	-6.52333	3.84948	10.3728	Plasma Membrane	transporter
ENSMUSG00000034853	Acot11	6.50918	4.91835	-1.59083	Cytoplasm	enzyme
ENSMUSG00000000215	Ins2	6.50373	-0.305141	-6.80887	Extracellular Space	other
ENSMUSG00000079620	Muc4	6.48846	2.70864	-3.77982	Plasma Membrane	other
ENSMUSG00000080715	Gm5406	-6.45631	2.48791	8.94422	Other	other
ENSMUSG00000020635	Fkbp1b	6.38151	2.69816	-3.68335	Cytoplasm	enzyme
ENSMUSG00000039419	Cntnap2	6.37488	4.55805	-1.81682	Plasma Membrane	other
ENSMUSG00000059401	Mamld1	-6.29362	-4.48482	1.8088	Other	other
ENSMUSG00000048483	Zdhhc22	6.22543	-1.8454	-8.07082	Other	other
ENSMUSG00000030283	St8sia1	6.17435	-0.523861	-6.69821	Cytoplasm	enzyme
ENSMUSG00000028444	Cntfr	6.14982	1.68053	-4.4693	Plasma Membrane	TMR
ENSMUSG00000024366	Gfra3	-6.14142	-6.23254	-0.0911128	Plasma Membrane	TMR
ENSMUSG00000055675	Kbtbd11	-6.11374	2.3163	8.43005	Other	other
ENSMUSG00000040605	Bace2	6.10152	-0.0682179	-6.16974	Cytoplasm	peptidase
ENSMUSG00000046593	Tmem215	6.09469	-1.21341	-7.3081	Other	other
ENSMUSG00000000416	Cttnbp2	6.06096	2.79285	-3.26811	Cytoplasm	other
ENSMUSG00000027238	Frmd5	6.03758	4.49171	-1.54587	Other	other
ENSMUSG00000018339	Gpx3	-5.98108	-0.152236	5.82884	Extracellular Space	enzyme
ENSMUSG00000041592	Sdk2	5.95949	5.4912	-0.46829	Other	other
ENSMUSG00000005268	Prlr	5.93441	-0.841412	-6.77583	Plasma Membrane	TMR
ENSMUSG00000063531	Sema3e	-5.92944	1.29518	7.22462	Extracellular Space	other
ENSMUSG00000070880	Gad1	5.91528	-2.03741	-7.95269	Cytoplasm	enzyme
ENSMUSG00000055022	Cntn1	5.91376	3.14381	-2.76995	Plasma Membrane	enzyme
ENSMUSG00000074622	Mafb	-5.82411	-7.35479	-1.53068	Nucleus	other
ENSMUSG00000032356	Rasgrf1	5.81635	5.06717	-0.74918	Cytoplasm	other
ENSMUSG00000039395	Mreg	5.72123	4.17059	-1.55064	Cytoplasm	other
ENSMUSG00000007594	Hapln4	5.6971	1.32615	-4.37096	Extracellular Space	other
ENSMUSG00000026249	Serpine2	-5.67012	0.0888424	5.75896	Extracellular Space	other
ENSMUSG00000044986	Tst	-5.65432	0.78205	6.43637	Cytoplasm	enzyme
ENSMUSG00000043088	Il17re	5.63356	7.45553	1.82197	Other	other
ENSMUSG00000053182	Gm609	-5.62948	1.38248	7.01196	Other	other
ENSMUSG00000015405	Ace2	-5.62756	-6.26649	-0.638935	Plasma Membrane	peptidase
ENSMUSG00000049265	Kcnk3	-5.57417	-0.734461	4.83971	Plasma Membrane	ion channel
ENSMUSG00000026959	Grin1	5.5268	4.47689	-1.0499	Plasma Membrane	ion channel
ENSMUSG00000067578	Cbln4	-5.51557	6.05563	11.5712	Extracellular Space	other
ENSMUSG00000037736	Limch1	5.50529	3.37016	-2.13513	Other	other
ENSMUSG00000021700	Rab3c	-5.49254	-1.54073	3.95181	Cytoplasm	enzyme
ENSMUSG00000027765	P2ry1	5.48416	4.74911	-0.735055	Plasma Membrane	GPCR
ENSMUSG00000071265	1700086L19Rik	-5.48154	-1.38529	4.09625	Other	other
ENSMUSG00000026175	Vil1	5.47499	5.06297	-0.412025	Cytoplasm	other
ENSMUSG00000021959	Lats2	-5.43358	1.61128	7.04486	Nucleus	kinase
ENSMUSG00000015396	Cd83	-5.43006	-1.47732	3.95274	Plasma Membrane	TMR
ENSMUSG00000038112	AW551984	-5.39582	2.94079	8.33661	Other	other
ENSMUSG00000070436	Serpinh1	-5.37614	-0.389939	4.9862	Extracellular Space	other
ENSMUSG00000053025	Sv2b	-5.36384	-6.78539	-1.42155	Plasma Membrane	transporter
ENSMUSG00000096062	PIK3C2G	-5.33523	-0.324676	5.01055	Other	other
ENSMUSG00000008489	Elavl2	-5.31655	-2.97749	2.33906	Cytoplasm	other
ENSMUSG00000031112	2610018G03Rik	5.30722	3.49365	-1.81357	Nucleus	kinase
ENSMUSG00000038009	Dnajc22	-5.30613	2.21728	7.52341	Other	other
ENSMUSG00000056895	Hist3h2ba	-5.30049	-1.57499	3.72549	Other	other
ENSMUSG00000027004	Frzb	5.2918	5.94171	0.649905	Extracellular Space	other
ENSMUSG00000030785	Cox6a2	5.28413	-1.58598	-6.87012	Cytoplasm	enzyme
ENSMUSG00000060572	Mfap2	-5.27186	-4.77554	0.496314	Extracellular Space	other
ENSMUSG00000005232	G6pc2	5.27098	-2.03356	-7.30453	Cytoplasm	phosphatase
ENSMUSG00000041681	Iapp	5.21361	2.67687	-2.53673	Extracellular Space	other
ENSMUSG00000034612	Chst11	5.20185	3.70669	-1.49516	Cytoplasm	enzyme
ENSMUSG00000039607	Rbms3	-5.19848	0.868787	6.06727	Other	other
ENSMUSG00000038456	Dennd2a	-5.1793	0.736036	5.91533	Other	other
ENSMUSG00000053617	Sh3pxd2a	5.1708	2.98499	-2.1858	Cytoplasm	other
ENSMUSG00000062661	Ncs1	-5.16664	0.848376	6.01502	Cytoplasm	other
ENSMUSG00000024500	Ppp2r2b	-5.14722	-3.39535	1.75186	Cytoplasm	phosphatase
ENSMUSG00000041245	Wnk3	-5.13692	-3.67319	1.46373	Plasma Membrane	kinase
ENSMUSG00000003153	Slc2a3	-5.13544	1.47223	6.60766	Plasma Membrane	transporter
ENSMUSG00000024972	Lgals12	5.12767	2.53258	-2.59509	Extracellular Space	other
ENSMUSG00000058297	Spock2	5.09067	3.52541	-1.56526	Extracellular Space	other
ENSMUSG00000027984	Hadh	5.07259	3.7144	-1.35819	Cytoplasm	enzyme
ENSMUSG00000027400	Pdyn	5.06447	4.40533	-0.659136	Extracellular Space	transporter
ENSMUSG00000022490	Ppp1r1a	5.05602	1.55435	-3.50166	Cytoplasm	phosphatase
ENSMUSG00000061808	Ttr	-5.04365	-7.9422	-2.89855	Extracellular Space	transporter
ENSMUSG00000033717	Adra2a	5.03586	2.41019	-2.62567	Plasma Membrane	GPCR
ENSMUSG00000097715	CT030166.1	5.01455	-0.837478	-5.85203	Other	other
ENSMUSG00000029163	Emilin1	5.01222	0.00249519	-5.00973	Extracellular Space	other
ENSMUSG00000025909	Sntg1	5.00035	5.06206	0.0617032	Nucleus	other
ENSMUSG00000030605	Mfge8	-4.98392	0.912111	5.89603	Extracellular Space	other
ENSMUSG00000034898	Filip1	4.97948	5.08155	0.102068	Cytoplasm	other
ENSMUSG00000005640	Insrr	4.96297	2.79199	-2.17098	Plasma Membrane	kinase
ENSMUSG00000072955	Tmsb15l	-4.95734	-7.10039	-2.14305	Other	other
ENSMUSG00000029878	Dbpht2	-4.95513	-0.892856	4.06228	Other	other
ENSMUSG00000024553	Galr1	4.9549	-1.89879	-6.85369	Plasma Membrane	GPCR
ENSMUSG00000031613	Hpgd	-4.93919	4.21094	9.15012	Cytoplasm	enzyme
ENSMUSG00000024186	Rgs11	4.91709	0.415601	-4.50149	Plasma Membrane	enzyme
ENSMUSG00000038732	Mboat1	-4.91362	3.75755	8.67118	Cytoplasm	other
ENSMUSG00000045312	Lhfpl2	-4.91244	0.410874	5.32331	Other	enzyme
ENSMUSG00000023827	Agpat4	-4.88255	-0.6516	4.23095	Cytoplasm	enzyme
ENSMUSG00000021750	Fam107a	4.87878	6.70993	1.83114	Nucleus	other
ENSMUSG00000021749	Oit1	-4.87569	3.07404	7.94973	Extracellular Space	cytokine
ENSMUSG00000058153	Sez6l	4.87165	6.17334	1.30169	Plasma Membrane	other
ENSMUSG00000024526	Cidea	-4.82885	4.82616	9.65501	Cytoplasm	other
ENSMUSG00000022883	Robo1	4.81837	-1.51832	-6.33669	Plasma Membrane	TMR
ENSMUSG00000002459	Rgs20	-4.80619	1.48702	6.29321	Cytoplasm	other
ENSMUSG00000028222	Calb1	-4.80073	-1.24514	3.55559	Cytoplasm	other
ENSMUSG00000057069	Ero1lb	4.79802	-1.37303	-6.17104	Cytoplasm	enzyme
ENSMUSG00000025092	Hspa12a	4.77673	3.35869	-1.41805	Cytoplasm	other
ENSMUSG00000003279	Dlgap1	4.767	-1.1639	-5.93091	Plasma Membrane	other
ENSMUSG00000024899	Papss2	4.74268	-0.929975	-5.67266	Cytoplasm	enzyme
ENSMUSG00000038463	Olfml2b	-4.72643	1.01372	5.74015	Extracellular Space	other
ENSMUSG00000036815	Dpp10	-4.69735	-2.51207	2.18529	Extracellular Space	peptidase
ENSMUSG00000074715	Ccl28	4.65005	7.24958	2.59953	Extracellular Space	cytokine
ENSMUSG00000050875	A730017C20Rik	-4.64726	-0.24134	4.40592	Other	other
ENSMUSG00000053965	Pde5a	4.642	0.976267	-3.66573	Cytoplasm	enzyme
ENSMUSG00000070530	Wfdc16	-4.64098	2.2824	6.92338	Other	other
ENSMUSG00000024924	Vldlr	4.61185	4.00075	-0.611094	Plasma Membrane	transporter
ENSMUSG00000028864	Hgf	-4.60818	4.45784	9.06602	Extracellular Space	growth factor
ENSMUSG00000004151	Etv1	-4.60585	-0.760605	3.84524	Nucleus	TCR
ENSMUSG00000032076	Cadm1	-4.59302	1.27596	5.86898	Plasma Membrane	other
ENSMUSG00000035910	Dcdc2a	4.57282	3.69759	-0.875239	Extracellular Space	other
ENSMUSG00000047228	BC048546	-4.5603	-0.282202	4.2781	Other	other
ENSMUSG00000031517	Gpm6a	-4.5527	4.15687	8.70957	Plasma Membrane	ion channel
ENSMUSG00000035187	Nkx6-1	4.548	0.862711	-3.68529	Nucleus	TCR
ENSMUSG00000022129	Dct	4.53425	7.12924	2.59498	Cytoplasm	enzyme
ENSMUSG00000052373	Mpp3	4.53213	4.27011	-0.262015	Plasma Membrane	kinase
ENSMUSG00000033209	Ttc28	4.48726	1.13116	-3.35611	Cytoplasm	other
ENSMUSG00000044912	Syt16	-4.46695	-0.336108	4.13084	Other	transporter
ENSMUSG00000020256	Aldh1l2	4.46636	-1.07562	-5.54198	Cytoplasm	enzyme
ENSMUSG00000049112	Oxtr	-4.46237	-0.663049	3.79932	Plasma Membrane	GPCR
ENSMUSG00000027230	Creb3l1	4.45671	3.58412	-0.872591	Nucleus	TCR
ENSMUSG00000055254	Ntrk2	4.43702	1.94512	-2.4919	Plasma Membrane	kinase
ENSMUSG00000005373	Mlxipl	4.43343	3.39501	-1.03842	Nucleus	TCR
ENSMUSG00000061601	Pclo	4.43176	1.97676	-2.455	Cytoplasm	transporter
ENSMUSG00000030103	Bhlhe40	4.42902	4.23553	-0.193497	Nucleus	TCR
ENSMUSG00000008734	Gprc5b	-4.41447	-0.104864	4.3096	Plasma Membrane	GPCR
ENSMUSG00000046178	Nxph1	-4.38758	-1.48645	2.90113	Extracellular Space	other
ENSMUSG00000005087	Cd44	4.37271	6.67629	2.30358	Plasma Membrane	enzyme
ENSMUSG00000038576	Susd4	4.35347	6.02449	1.67103	Other	other
ENSMUSG00000053519	Kcnip1	4.34851	3.60784	-0.740676	Plasma Membrane	ion channel
ENSMUSG00000027777	Schip1	-4.34558	-0.36635	3.97923	Cytoplasm	other
ENSMUSG00000031099	Smarca1	-4.34394	-0.815824	3.52811	Nucleus	TCR
ENSMUSG00000038539	Atf5	4.3418	-0.155704	-4.4975	Nucleus	TCR
ENSMUSG00000034591	Slc41a2	-4.31511	-1.76804	2.54708	Plasma Membrane	transporter
ENSMUSG00000028445	Enho	4.31481	3.02951	-1.2853	Other	other
ENSMUSG00000037843	Vstm2l	4.30828	2.40779	-1.90049	Other	other
ENSMUSG00000021069	Pygl	-4.27648	-1.81318	2.46329	Cytoplasm	enzyme
ENSMUSG00000031561	Tenm3	4.26752	2.56002	-1.7075	Plasma Membrane	other
ENSMUSG00000041216	Clvs1	-4.26403	4.23454	8.49856	Cytoplasm	other
ENSMUSG00000038530	Rgs4	-4.25861	-1.14907	3.10954	Cytoplasm	other
ENSMUSG00000073530	Pappa2	-4.20083	-2.5526	1.64823	Extracellular Space	peptidase
ENSMUSG00000048583	Igf2	4.19485	1.66235	-2.5325	Extracellular Space	growth factor
ENSMUSG00000038370	Pcp4l1	-4.18117	-3.48183	0.699336	Other	other
ENSMUSG00000032849	Abcc4	4.17467	4.10998	-0.064697	Plasma Membrane	transporter
ENSMUSG00000029070	Mxra8	4.17454	3.43225	-0.742287	Other	other
ENSMUSG00000070498	Tmem132b	4.15508	6.35361	2.19853	Other	other
ENSMUSG00000070337	Gpr179	-4.15393	3.6234	7.77734	Plasma Membrane	GPCR
ENSMUSG00000029644	Pdx1	4.14561	3.10143	-1.04418	Nucleus	TCR
ENSMUSG00000063646	Jakmip1	4.14047	3.39558	-0.744893	Cytoplasm	other
ENSMUSG00000037106	Fer1l6	4.11692	-1.04456	-5.16147	Other	other
ENSMUSG00000003934	Efnb3	-4.09087	2.7467	6.83757	Plasma Membrane	kinase
ENSMUSG00000053166	Cdh22	4.08528	5.28788	1.20261	Plasma Membrane	other
ENSMUSG00000055897	Ppp4r1l-ps	4.07432	2.50427	-1.57004	Other	other
ENSMUSG00000033022	Cdo1	-4.06218	0.309058	4.37124	Cytoplasm	enzyme
ENSMUSG00000020122	Egfr	4.04185	1.90284	-2.13901	Plasma Membrane	kinase
ENSMUSG00000039960	Rhou	-4.03669	-2.42346	1.61323	Cytoplasm	enzyme
ENSMUSG00000092274	Neat1	3.92112	0.90196	-3.01917	Nucleus	other
ENSMUSG00000038267	Slc22a23	3.91022	1.74859	-2.16163	Other	transporter
ENSMUSG00000089996	Tmsb15b2	-3.89625	-6.54479	-2.64854	Cytoplasm	other
ENSMUSG00000018822	Sfrp5	-3.87347	-2.22812	1.64534	Plasma Membrane	TMR
ENSMUSG00000023906	Cldn6	-3.86965	0.924831	4.79448	Plasma Membrane	other
ENSMUSG00000079262	Slco1a6	3.86204	-0.702348	-4.56439	Plasma Membrane	transporter
ENSMUSG00000040998	Npnt	3.85397	5.28155	1.42757	Plasma Membrane	other
ENSMUSG00000058159	T2	3.85131	-2.43678	-6.28809	Other	other
ENSMUSG00000027187	Cat	3.82712	5.69357	1.86645	Cytoplasm	enzyme
ENSMUSG00000056222	Spock1	3.78461	5.89408	2.10948	Extracellular Space	other
ENSMUSG00000034427	Myo15b	3.77955	7.04388	3.26433	Other	other
ENSMUSG00000074344	Adora3	3.76765	-0.950169	-4.71781	Other	other
ENSMUSG00000047261	Gap43	-3.74273	5.0824	8.82513	Plasma Membrane	other
ENSMUSG00000085022	Gm5860	3.74069	2.09016	-1.65052	Other	other
ENSMUSG00000034714	Ttyh2	3.70063	2.61778	-1.08285	Other	ion channel
ENSMUSG00000031714	Gab1	-3.67922	-0.0165597	3.66266	Cytoplasm	other
ENSMUSG00000031523	Dlc1	-3.66952	3.99003	7.65954	Cytoplasm	other
ENSMUSG00000026655	Fam107b	-3.66158	1.5324	5.19398	Other	other
ENSMUSG00000068522	Aard	-3.65745	-5.0667	-1.40925	Other	other
ENSMUSG00000074415	2610203C20Rik	-3.65614	3.0769	6.73305	Other	other
ENSMUSG00000089768	Tmsb15b1	-3.64424	-4.18968	-0.545445	Other	other
ENSMUSG00000054728	Phactr1	3.60597	1.10301	-2.50297	Cytoplasm	other
ENSMUSG00000054889	Dsp	3.60245	3.80286	0.200407	Plasma Membrane	other
ENSMUSG00000017756	Slc12a7	3.59373	2.57904	-1.01468	Plasma Membrane	transporter
ENSMUSG00000031594	Fgl1	-3.5935	-1.41103	2.18247	Extracellular Space	other
ENSMUSG00000012350	Ehf	-3.58221	3.20012	6.78233	Nucleus	TCR
ENSMUSG00000025582	Nptx1	-3.55815	0.0877836	3.64594	Extracellular Space	other
ENSMUSG00000001911	Nfix	3.54661	2.38484	-1.16177	Nucleus	TCR
ENSMUSG00000018411	Mapt	3.54237	4.67056	1.1282	Plasma Membrane	other
ENSMUSG00000034127	Tspan8	-3.53705	1.65677	5.19382	Plasma Membrane	other
ENSMUSG00000031111	Igsf1	3.50852	4.62337	1.11485	Plasma Membrane	other
ENSMUSG00000074457	S100a16	-3.50396	4.43144	7.9354	Nucleus	other
ENSMUSG00000066406	Akap13	3.49462	2.51299	-0.981631	Cytoplasm	other
ENSMUSG00000041654	Slc39a11	-3.47516	-0.674379	2.80078	Other	transporter
ENSMUSG00000092570	2210019I11Rik	3.45015	0.359642	-3.0905	Other	other
ENSMUSG00000032224	Fam81a	-3.44706	0.565163	4.01223	Other	other
ENSMUSG00000029656	C8b	-3.44422	-3.22025	0.22397	Extracellular Space	other
ENSMUSG00000002324	Rec8	3.4128	2.39743	-1.01537	Nucleus	other
ENSMUSG00000020607	Fam84a	-3.41064	-3.70007	-0.289425	Other	other
ENSMUSG00000073295	Nudt11	-3.40067	-1.65147	1.7492	Cytoplasm	phosphatase
ENSMUSG00000028347	Tmeff1	-3.36052	-3.91861	-0.558089	Plasma Membrane	other
ENSMUSG00000040387	Klhl32	3.34991	2.2386	-1.11131	Other	other
ENSMUSG00000030909	Anks4b	3.33963	3.76618	0.426545	Nucleus	TCR
ENSMUSG00000044726	BC030476	-3.28751	4.73781	8.02532	Other	other
ENSMUSG00000070577	Gm572	3.25973	2.83296	-0.426776	Other	other
ENSMUSG00000023224	Serping1	-3.25243	0.837819	4.09025	Extracellular Space	other
ENSMUSG00000039809	Gabbr2	3.24341	-1.23971	-4.48313	Plasma Membrane	GPCR
ENSMUSG00000015312	Gadd45b	-3.23879	-1.69461	1.54418	Cytoplasm	other
ENSMUSG00000021999	Cpb2	3.21788	6.80136	3.58349	Extracellular Space	peptidase
ENSMUSG00000030701	Plekhb1	-3.21772	0.77812	3.99584	Cytoplasm	other
ENSMUSG00000039474	Wfs1	3.21605	3.01547	-0.200585	Cytoplasm	enzyme
ENSMUSG00000017314	Mpp2	-3.21459	0.0307911	3.24538	Plasma Membrane	kinase
ENSMUSG00000039470	Zdhhc2	3.20608	1.30018	-1.9059	Nucleus	enzyme
ENSMUSG00000031616	Ednra	-3.20478	0.436632	3.64141	Plasma Membrane	TMR
ENSMUSG00000087651	1500009L16Rik	3.20477	3.59446	0.38969	Other	other
ENSMUSG00000049555	Tmie	-3.18603	5.25045	8.43648	Other	other
ENSMUSG00000071234	Tmem90a	3.18217	2.94291	-0.239261	Cytoplasm	other
ENSMUSG00000057614	Gnai1	-3.17105	-3.15818	0.0128674	Plasma Membrane	enzyme
ENSMUSG00000022210	Dhrs4	3.17085	1.16368	-2.00718	Cytoplasm	enzyme
ENSMUSG00000029467	Atp2a2	3.16789	0.942485	-2.2254	Cytoplasm	transporter
ENSMUSG00000027669	Gnb4	-3.13952	1.00379	4.14331	Plasma Membrane	enzyme
ENSMUSG00000021699	Pde4d	-3.13039	-0.176136	2.95425	Cytoplasm	enzyme
ENSMUSG00000028328	Tmod1	3.12308	1.33605	-1.78703	Cytoplasm	enzyme
ENSMUSG00000005836	Gata6	-3.12018	-0.346572	2.77361	Nucleus	TCR
ENSMUSG00000007440	Pcdha10	3.11819	3.07873	-0.0394589	Other	other
ENSMUSG00000040543	Pitpnm3	3.11251	1.27458	-1.83793	Cytoplasm	transporter
ENSMUSG00000059187	Fam19a1	3.09854	3.21412	0.115583	Extracellular Space	other
ENSMUSG00000026312	Cdh7	3.09713	-2.748	-5.84513	Plasma Membrane	other
ENSMUSG00000015401	Tmem27	-3.08288	-3.16852	-0.0856393	Plasma Membrane	other
ENSMUSG00000025812	Pard3	3.08127	2.4855	-0.59577	Plasma Membrane	other
ENSMUSG00000028909	Ptpru	3.06531	3.646	0.580684	Plasma Membrane	phosphatase
ENSMUSG00000032564	Cpne4	3.03522	5.66564	2.63043	Cytoplasm	other
ENSMUSG00000033981	Gria2	-3.02978	-0.769698	2.26009	Plasma Membrane	ion channel
ENSMUSG00000021613	Hapln1	-3.02199	-3.84031	-0.818323	Extracellular Space	other
ENSMUSG00000006546	Cryba2	-3.007	-2.6645	0.3425	Other	other
ENSMUSG00000050069	Grem2	3.00279	6.56422	3.56142	Extracellular Space	other
ENSMUSG00000029223	Uchl1	-2.98884	0.209451	3.19829	Cytoplasm	peptidase
ENSMUSG00000046982	Tshz1	2.97994	1.98144	-0.998504	Nucleus	TCR
ENSMUSG00000031778	Cx3cl1	-2.95227	0.00358415	2.95585	Extracellular Space	cytokine
ENSMUSG00000004035	Gstm7	-2.94888	0.492597	3.44147	Cytoplasm	enzyme
ENSMUSG00000005667	Mthfd2	2.94784	1.47198	-1.47587	Cytoplasm	enzyme
ENSMUSG00000032261	Sh3bgrl2	-2.94545	1.83929	4.78474	Nucleus	other
ENSMUSG00000036402	Gng12	2.94216	1.26169	-1.68048	Plasma Membrane	enzyme
ENSMUSG00000042655	Fam159b	2.94188	5.55214	2.61026	Other	other
ENSMUSG00000040181	Fmo1	2.93547	-0.832174	-3.76764	Cytoplasm	enzyme
ENSMUSG00000027356	Fermt1	-2.93546	5.107	8.04246	Plasma Membrane	other
ENSMUSG00000037962	Fam101a	-2.91978	-0.994525	1.92525	Other	transporter
ENSMUSG00000021678	F2rl1	2.91145	2.71036	-0.201087	Plasma Membrane	GPCR
ENSMUSG00000017466	Timp2	-2.90331	-0.633761	2.26955	Extracellular Space	other
ENSMUSG00000037902	Sirpa	2.90243	1.42582	-1.47662	Plasma Membrane	phosphatase
ENSMUSG00000004366	Sst	-2.89972	6.00495	8.90467	Extracellular Space	other
ENSMUSG00000056050	MIA3	2.8718	1.05671	-1.81509	Cytoplasm	other
ENSMUSG00000068615	Gjd2	2.87023	0.982311	-1.88792	Plasma Membrane	transporter
ENSMUSG00000042659	Arrdc4	-2.86975	-2.89015	-0.0203962	Other	other
ENSMUSG00000052102	Gnpda1	2.86844	0.957455	-1.91099	Cytoplasm	enzyme
ENSMUSG00000041658	Rragb	-2.86524	-1.99589	0.869355	Cytoplasm	enzyme
ENSMUSG00000074578	1500012F01Rik	-2.86455	-1.5472	1.31735	Other	other
ENSMUSG00000034738	Nostrin	-2.85135	0.0874249	2.93877	Cytoplasm	TCR
ENSMUSG00000020021	Fgd6	2.84542	1.45007	-1.39535	Cytoplasm	other
ENSMUSG00000039831	Arhgap29	-2.84444	0.747883	3.59233	Cytoplasm	other
ENSMUSG00000051136	Ghsr	-2.83965	6.2732	9.11285	Plasma Membrane	GPCR
ENSMUSG00000028441	1110017D15Rik	2.8372	5.06135	2.22415	Cytoplasm	other
ENSMUSG00000061576	Dpp6	-2.8335	4.61139	7.44488	Plasma Membrane	other
ENSMUSG00000032609	Klhdc8b	-2.83168	1.64122	4.4729	Cytoplasm	other
ENSMUSG00000020262	Adarb1	2.82629	0.478081	-2.34821	Nucleus	enzyme
ENSMUSG00000001270	Ckb	2.81339	0.531635	-2.28176	Cytoplasm	kinase
ENSMUSG00000038119	Cdon	2.79995	2.35882	-0.441125	Plasma Membrane	other
ENSMUSG00000030089	Slc41a3	2.79888	1.54966	-1.24922	Plasma Membrane	transporter
ENSMUSG00000052125	F730043M19Rik	-2.79723	0.683299	3.48052	Other	other
ENSMUSG00000018217	Pmp22	-2.79445	-3.79073	-0.996286	Plasma Membrane	other
ENSMUSG00000035852	9130017N09Rik	-2.79295	2.18948	4.98243	Plasma Membrane	other
ENSMUSG00000061171	Slc38a11	-2.78713	3.39159	6.17871	Other	transporter
ENSMUSG00000024180	Tmem8	2.78246	0.277405	-2.50506	Plasma Membrane	other
ENSMUSG00000036834	Plch1	2.7748	0.379224	-2.39557	Cytoplasm	enzyme
ENSMUSG00000029335	Bmp3	-2.77096	5.30058	8.07154	Extracellular Space	growth factor
ENSMUSG00000037685	Atp8a1	2.76041	1.20106	-1.55935	Cytoplasm	transporter
ENSMUSG00000026896	Ifih1	-2.75925	-1.55886	1.2004	Nucleus	enzyme
ENSMUSG00000052595	A1cf	-2.75913	-1.25698	1.50215	Nucleus	other
ENSMUSG00000092286	Gm20448	2.75262	0.364128	-2.38849	Other	other
ENSMUSG00000075420	1110017F19Rik	-2.7303	0.844473	3.57477	Other	other
ENSMUSG00000062542	Syt9	-2.72792	-0.705928	2.02199	Plasma Membrane	transporter
ENSMUSG00000018417	Myo1b	-2.72443	-0.249566	2.47486	Cytoplasm	other
ENSMUSG00000020407	Upp1	-2.72241	-3.26826	-0.545856	Cytoplasm	enzyme
ENSMUSG00000059921	Unc5c	-2.72152	1.84544	4.56696	Plasma Membrane	TMR
ENSMUSG00000020176	Grb10	-2.72079	-2.78252	-0.061731	Cytoplasm	other
ENSMUSG00000015766	Eps8	2.7093	-0.360113	-3.06941	Plasma Membrane	peptidase
ENSMUSG00000041608	Entpd3	2.7031	1.82454	-0.878562	Plasma Membrane	enzyme
ENSMUSG00000052105	1110012J17Rik	2.70018	1.04394	-1.65624	Cytoplasm	other
ENSMUSG00000037996	Slc24a2	2.69896	2.33272	-0.366239	Plasma Membrane	transporter
ENSMUSG00000093565	2610019E17Rik	-2.69865	-1.43074	1.26791	Other	other
ENSMUSG00000044080	S100a1	2.69501	2.24353	-0.451477	Cytoplasm	other
ENSMUSG00000041235	Chd7	2.69133	1.01141	-1.67992	Nucleus	enzyme
ENSMUSG00000021032	Ngb	-2.68354	5.88814	8.57168	Cytoplasm	transporter
ENSMUSG00000016256	Ctsz	-2.68323	-1.02862	1.65462	Cytoplasm	peptidase
ENSMUSG00000005973	Rcn1	-2.67968	-1.66366	1.01602	Cytoplasm	other
ENSMUSG00000051951	Xkr4	-2.67303	-1.38877	1.28426	Other	other
ENSMUSG00000041329	Atp1b2	2.6631	4.57418	1.91108	Plasma Membrane	transporter
ENSMUSG00000023031	Cela1	-2.65358	3.00817	5.66175	Extracellular Space	peptidase
ENSMUSG00000051209	Gpr119	-2.64403	-4.16773	-1.5237	Plasma Membrane	GPCR
ENSMUSG00000044312	Neurog3	-2.64342	5.33277	7.97619	Nucleus	TCR
ENSMUSG00000044348	Mcart6	-2.64201	-2.13807	0.503947	Other	other
ENSMUSG00000073738	Gm10567	2.64041	0.501386	-2.13902	Other	other
ENSMUSG00000019990	Pde7b	2.62598	3.94077	1.31479	Cytoplasm	enzyme
ENSMUSG00000030852	Tacc2	2.61376	1.83139	-0.782373	Nucleus	other
ENSMUSG00000023232	Serinc2	2.61154	5.26948	2.65794	Plasma Membrane	transporter
ENSMUSG00000002980	Bcam	-2.60858	1.89079	4.49936	Plasma Membrane	TMR
ENSMUSG00000027695	Pld1	-2.60162	1.31243	3.91406	Cytoplasm	enzyme
ENSMUSG00000052889	Prkcb	2.60096	1.25491	-1.34605	Cytoplasm	kinase
ENSMUSG00000024232	Bambi	-2.59828	0.564512	3.16279	Plasma Membrane	other
ENSMUSG00000051855	Mest	-2.59452	3.12509	5.71961	Cytoplasm	peptidase
ENSMUSG00000025889	Snca	2.58635	4.70416	2.11781	Cytoplasm	enzyme
ENSMUSG00000032221	Mns1	2.58572	-0.696308	-3.28203	Cytoplasm	other
ENSMUSG00000058173	BC017612	-2.58323	0.99576	3.57899	Other	other
ENSMUSG00000062591	Tubb4a	-2.58194	-0.370394	2.21154	Cytoplasm	other
ENSMUSG00000035606	Ky	2.57595	-0.295783	-2.87173	Cytoplasm	other
ENSMUSG00000020788	Atp2a3	2.56959	0.954191	-1.6154	Cytoplasm	transporter
ENSMUSG00000029475	Kdm2b	2.53856	-0.745923	-3.28448	Nucleus	other
ENSMUSG00000043004	Gng2	-2.53683	0.689515	3.22634	Plasma Membrane	enzyme
ENSMUSG00000029790	Tsga14	-2.53037	-0.00364848	2.52673	Cytoplasm	other
ENSMUSG00000013629	Cad	2.5296	0.699142	-1.83045	Cytoplasm	enzyme
ENSMUSG00000026409	Pfkfb2	2.52955	-0.437932	-2.96748	Cytoplasm	kinase
ENSMUSG00000020889	Nr1d1	2.52927	3.33679	0.807519	Nucleus	LDNR
ENSMUSG00000032939	Nup93	2.50894	0.294209	-2.21473	Nucleus	other
ENSMUSG00000049775	Tmsb4x	-2.50699	-2.73426	-0.227271	Cytoplasm	other
ENSMUSG00000034353	Ramp1	-2.50268	2.59049	5.09317	Plasma Membrane	transporter
ENSMUSG00000039953	Clstn1	2.49345	2.32231	-0.171141	Plasma Membrane	other
ENSMUSG00000021708	Rasgrf2	-2.49325	-1.465	1.02824	Cytoplasm	other
ENSMUSG00000023328	Ache	-2.48808	1.84782	4.3359	Plasma Membrane	enzyme
ENSMUSG00000027111	Itga6	2.48804	-0.546471	-3.03451	Plasma Membrane	TMR
ENSMUSG00000001173	Ocrl	-2.4774	0.740979	3.21838	Cytoplasm	phosphatase
ENSMUSG00000053799	Exoc6	-2.477	-0.3745	2.1025	Plasma Membrane	transporter
ENSMUSG00000031765	Mt1	2.47479	0.301195	-2.17359	Cytoplasm	other
ENSMUSG00000030203	Dusp16	-2.46608	-0.218291	2.24779	Nucleus	phosphatase
ENSMUSG00000026904	Slc4a10	2.46331	-0.0203908	-2.4837	Plasma Membrane	transporter
ENSMUSG00000040687	Madd	2.46062	1.20273	-1.25789	Cytoplasm	other
ENSMUSG00000037379	Spon2	-2.46011	-2.53905	-0.078946	Extracellular Space	other
ENSMUSG00000031762	Mt2	2.44488	-0.598198	-3.04308	Other	other
ENSMUSG00000024986	Hhex	-2.43738	6.92629	9.36366	Nucleus	TCR
ENSMUSG00000028399	Ptprd	-2.42962	-1.63118	0.798443	Plasma Membrane	phosphatase
ENSMUSG00000000881	Dlg3	2.41929	1.52616	-0.893133	Plasma Membrane	kinase
ENSMUSG00000035540	Gc	-2.41094	0.0065322	2.41747	Extracellular Space	transporter
ENSMUSG00000048218	Amigo2	2.40515	2.16115	-0.243999	Plasma Membrane	other
ENSMUSG00000032280	Tle3	2.39868	1.1253	-1.27338	Nucleus	other
ENSMUSG00000030222	Rerg	-2.38715	6.29117	8.67832	Nucleus	enzyme
ENSMUSG00000009075	Cabp7	2.37399	2.36993	-0.00405554	Cytoplasm	other
ENSMUSG00000032497	Lrrfip2	2.36938	0.151582	-2.21779	Other	other
ENSMUSG00000041633	Kctd12b	-2.36031	-6.71563	-4.35532	Plasma Membrane	ion channel
ENSMUSG00000053702	Nebl	2.35037	6.18434	3.83397	Cytoplasm	other
ENSMUSG00000031803	B3gnt3	2.34191	0.553916	-1.788	Cytoplasm	enzyme
ENSMUSG00000030104	Edem1	2.33859	0.470825	-1.86777	Cytoplasm	enzyme
ENSMUSG00000022762	Ncam2	-2.33512	5.52557	7.8607	Plasma Membrane	other
ENSMUSG00000040562	Gstm2	2.33182	-1.53017	-3.86199	Cytoplasm	enzyme
ENSMUSG00000038192	Cer1	-2.32481	5.15249	7.4773	Extracellular Space	cytokine
ENSMUSG00000031155	Pim2	-2.31937	-0.796409	1.52296	Nucleus	kinase
ENSMUSG00000021287	Xrcc3	2.31238	-0.560844	-2.87322	Nucleus	enzyme
ENSMUSG00000037814	Larp1b	2.30656	0.101425	-2.20513	Other	other
ENSMUSG00000036053	Fmnl2	2.29781	0.632958	-1.66485	Cytoplasm	other
ENSMUSG00000022523	Fgf12	-2.29227	-0.968605	1.32367	Extracellular Space	other
ENSMUSG00000074345	Tnfaip8l3	-2.27466	-6.51018	-4.23552	Other	other
ENSMUSG00000022351	Sqle	2.27277	0.754974	-1.5178	Cytoplasm	enzyme
ENSMUSG00000070639	Lrrc8b	-2.26959	3.20877	5.47837	Other	other
ENSMUSG00000026103	Gls	-2.26896	-2.53623	-0.267276	Cytoplasm	enzyme
ENSMUSG00000037706	Cd81	-2.2601	-0.0433619	2.21674	Plasma Membrane	other
ENSMUSG00000030873	Scnn1b	2.25608	0.622906	-1.63317	Plasma Membrane	ion channel
ENSMUSG00000025366	Esyt1	2.25355	0.309406	-1.94414	Cytoplasm	other
ENSMUSG00000034926	Dhcr24	2.25115	3.09427	0.843113	Cytoplasm	enzyme
ENSMUSG00000020261	Slc36a1	2.24657	1.48916	-0.75741	Plasma Membrane	transporter
ENSMUSG00000020520	Galnt10	2.2449	2.82467	0.579765	Cytoplasm	enzyme
ENSMUSG00000031271	Serpina7	-2.23706	-2.09284	0.144214	Extracellular Space	transporter
ENSMUSG00000021481	Zfp346	2.23524	0.555786	-1.67946	Nucleus	other
ENSMUSG00000041272	Tox	-2.23487	0.182271	2.41714	Nucleus	other
ENSMUSG00000029330	Cds1	2.22907	2.23589	0.00681547	Cytoplasm	enzyme
ENSMUSG00000048078	Tenm4	-2.22687	1.39737	3.62424	Plasma Membrane	other
ENSMUSG00000001120	Pcbp3	2.21991	2.02521	-0.194699	Nucleus	other
ENSMUSG00000001986	Gria3	-2.20591	-1.93491	0.270996	Plasma Membrane	ion channel
ENSMUSG00000033720	Sfxn5	2.20414	4.79221	2.58807	Cytoplasm	transporter
ENSMUSG00000021733	Slc4a7	2.20113	0.445027	-1.7561	Plasma Membrane	transporter
ENSMUSG00000057182	Scn3a	-2.20014	0.804192	3.00433	Plasma Membrane	ion channel
ENSMUSG00000052271	Bhlha15	2.19853	0.805611	-1.39292	Nucleus	TCR
ENSMUSG00000046794	Ppp1r3b	-2.19809	-8.0277	-5.82961	Cytoplasm	other
ENSMUSG00000052397	Ezr	2.18831	2.77437	0.586053	Plasma Membrane	other
ENSMUSG00000040537	Adam22	2.18177	3.14354	0.961773	Plasma Membrane	peptidase
ENSMUSG00000025402	Nab2	-2.18031	1.97965	4.15996	Nucleus	TCR
ENSMUSG00000010755	Cars	2.17466	-0.0852172	-2.25988	Cytoplasm	enzyme
ENSMUSG00000058135	Gstm1	2.16938	1.96849	-0.200895	Cytoplasm	enzyme
ENSMUSG00000020333	Acsl6	2.16694	2.2082	0.0412572	Cytoplasm	enzyme
ENSMUSG00000038718	Pbx3	2.16332	1.8951	-0.268219	Nucleus	TCR
ENSMUSG00000027560	Dok5	2.16304	3.41286	1.24982	Plasma Membrane	other
ENSMUSG00000097243	AC151836.1	-2.16278	1.25488	3.41766	Other	other
ENSMUSG00000037788	Vopp1	-2.16045	0.35749	2.51794	Nucleus	other
ENSMUSG00000042364	Snx18	-2.14094	-0.174804	1.96614	Cytoplasm	transporter
ENSMUSG00000055430	Nap1l5	-2.13913	-3.22735	-1.08821	Other	other
ENSMUSG00000045871	Slitrk6	2.12709	2.94116	0.814065	Plasma Membrane	other
ENSMUSG00000031374	Zfp92	2.11872	2.50941	0.390689	Nucleus	other
ENSMUSG00000034098	Fstl5	-2.11401	6.96662	9.08063	Extracellular Space	other
ENSMUSG00000010663	Fads1	2.09262	0.70391	-1.38871	Plasma Membrane	enzyme
ENSMUSG00000025468	Caly	-2.0921	2.78315	4.87524	Plasma Membrane	TMR
ENSMUSG00000046157	Tmem229b	2.0641	-0.104867	-2.16897	Other	other
ENSMUSG00000002885	Cd97	-2.06339	2.08601	4.1494	Plasma Membrane	GPCR
ENSMUSG00000019975	Ikbip	-2.05682	-1.45635	0.600473	Cytoplasm	other
ENSMUSG00000022425	Enpp2	2.05087	0.599384	-1.45149	Plasma Membrane	enzyme
ENSMUSG00000026930	Gpsm1	2.04964	0.289046	-1.76059	Cytoplasm	other
ENSMUSG00000074207	Adh1	2.04408	-4.17097	-6.21505	Cytoplasm	enzyme
ENSMUSG00000028995	Fam126a	-2.04338	-4.65082	-2.60744	Cytoplasm	other
ENSMUSG00000037855	Zfp365	-2.03915	2.311	4.35015	Cytoplasm	other
ENSMUSG00000054263	Lifr	2.0349	-1.54949	-3.58438	Plasma Membrane	TMR
ENSMUSG00000074794	Arrdc3	-2.026	-1.49131	0.534689	Plasma Membrane	other
ENSMUSG00000033059	Pygb	-2.02526	1.0723	3.09756	Cytoplasm	enzyme
ENSMUSG00000048644	Ctxn1	-2.0184	0.444243	2.46264	Other	other
ENSMUSG00000022043	Trim35	-2.01302	-1.48506	0.527954	Cytoplasm	other
ENSMUSG00000025203	Scd2	2.01252	1.89207	-0.120445	Cytoplasm	enzyme
ENSMUSG00000041895	Wipi1	1.99517	2.18517	0.189991	Cytoplasm	other
ENSMUSG00000022656	Pvrl3	1.99388	1.94612	-0.0477699	Plasma Membrane	other
ENSMUSG00000049281	Scn3b	-1.99184	3.16652	5.15836	Plasma Membrane	ion channel
ENSMUSG00000020961	Ston2	-1.99132	1.14932	3.14064	Cytoplasm	other
ENSMUSG00000031428	Zcchc18	-1.98919	-1.85675	0.132442	Other	other
ENSMUSG00000026113	Inpp4a	1.98591	0.571413	-1.41449	Cytoplasm	phosphatase
ENSMUSG00000056498	Tmem154	1.98565	4.42247	2.43682	Other	other
ENSMUSG00000022261	Sdc2	-1.98224	-0.119404	1.86283	Plasma Membrane	other
ENSMUSG00000021501	Caml	-1.97958	-2.19203	-0.212451	Cytoplasm	other
ENSMUSG00000027007	Ssfa2	1.97911	-0.467878	-2.44699	Plasma Membrane	other
ENSMUSG00000000159	Igsf5	1.97896	3.17609	1.19713	Plasma Membrane	other
ENSMUSG00000060675	Pla2g16	-1.96962	-0.624913	1.3447	Nucleus	enzyme
ENSMUSG00000024867	Pip5k1b	1.96009	0.652986	-1.3071	Cytoplasm	kinase
ENSMUSG00000000594	Gm2a	-1.95936	-0.32454	1.63482	Cytoplasm	enzyme
ENSMUSG00000026627	Tmem206	1.95699	-0.536252	-2.49324	Plasma Membrane	other
ENSMUSG00000029273	Sult1d1	-1.95025	1.56179	3.51204	Cytoplasm	enzyme
ENSMUSG00000029260	Ugt2b34	-1.94833	-3.66455	-1.71622	Cytoplasm	enzyme
ENSMUSG00000062373	Tmem65	1.94425	0.737785	-1.20647	Cytoplasm	other
ENSMUSG00000028926	Cdk14	1.93648	2.31959	0.383108	Nucleus	kinase
ENSMUSG00000006435	Neurl1a	-1.92789	0.237372	2.16527	Cytoplasm	enzyme
ENSMUSG00000001493	Meox1	-1.92369	1.70542	3.62911	Nucleus	TCR
ENSMUSG00000041180	Hectd2	-1.9204	0.47789	2.39829	Other	enzyme
ENSMUSG00000067786	Nnat	1.91785	5.22348	3.30564	Plasma Membrane	transporter
ENSMUSG00000038024	Dennd4c	1.91543	0.0877818	-1.82765	Other	other
ENSMUSG00000028357	Kif12	1.91492	1.04319	-0.871725	Cytoplasm	other
ENSMUSG00000032570	Atp2c1	1.90829	1.26564	-0.642649	Cytoplasm	transporter
ENSMUSG00000032633	Flcn	1.90317	0.224205	-1.67897	Cytoplasm	other
ENSMUSG00000016262	Sertad4	1.89152	2.71646	0.824946	Other	other
ENSMUSG00000002233	Rhoc	-1.89058	1.62119	3.51178	Plasma Membrane	enzyme
ENSMUSG00000002221	Paxip1	1.88901	1.42805	-0.460957	Nucleus	other
ENSMUSG00000002489	Tiam1	-1.88706	3.11495	5.00201	Cytoplasm	other
ENSMUSG00000019944	Rhobtb1	1.88495	-1.92766	-3.81262	Other	enzyme
ENSMUSG00000027495	2010011I20Rik	1.86491	-0.509527	-2.37444	Extracellular Space	other
ENSMUSG00000056708	Ier5	1.86203	-1.20255	-3.06457	Other	other
ENSMUSG00000031604	Sc4mol	1.85983	0.0911777	-1.76865	Cytoplasm	enzyme
ENSMUSG00000087644	Gm14703	1.85535	1.00363	-0.851717	Other	other
ENSMUSG00000060519	Tor3a	1.85134	0.528072	-1.32327	Cytoplasm	enzyme
ENSMUSG00000043388	Tmem130	-1.84986	0.38036	2.23022	Other	other
ENSMUSG00000028024	Enpep	1.84896	2.4632	0.614242	Plasma Membrane	peptidase
ENSMUSG00000020027	Socs2	1.84075	-0.757561	-2.59831	Cytoplasm	other
ENSMUSG00000032349	Elovl5	1.8405	1.23176	-0.608745	Cytoplasm	enzyme
ENSMUSG00000029752	Asns	1.83701	0.10192	-1.73509	Cytoplasm	enzyme
ENSMUSG00000045284	Dcaf12l1	1.83378	0.530722	-1.30306	Cytoplasm	other
ENSMUSG00000085208	4632419I22Rik	-1.83101	-1.2587	0.572309	Other	other
ENSMUSG00000027605	Acss2	1.8247	2.0967	0.272	Cytoplasm	enzyme
ENSMUSG00000033715	Akr1c14	1.82226	-0.227395	-2.04965	Cytoplasm	enzyme
ENSMUSG00000031889	D230025D16Rik	-1.81193	-2.14455	-0.332618	Cytoplasm	other
ENSMUSG00000020023	Tmcc3	1.80847	2.54325	0.734782	Other	other
ENSMUSG00000097142	AC102815.1	-1.80749	0.863494	2.67098	Other	other
ENSMUSG00000086316	2210013O21Rik	-1.80328	-1.80553	-0.00224431	Other	other
ENSMUSG00000031919	Tmed6	1.79857	4.21028	2.41171	Cytoplasm	other
ENSMUSG00000026600	Soat1	1.79799	1.8732	0.0752049	Cytoplasm	enzyme
ENSMUSG00000029673	Auts2	1.79709	2.87741	1.08032	Nucleus	other
ENSMUSG00000030226	Lmo3	-1.78231	7.34289	9.1252	Cytoplasm	other
ENSMUSG00000031960	Aars	1.77988	0.403418	-1.37646	Cytoplasm	enzyme
ENSMUSG00000013698	Pea15a	1.77931	2.47382	0.694507	Cytoplasm	transporter
ENSMUSG00000040249	Lrp1	-1.77903	1.28061	3.05965	Plasma Membrane	TMR
ENSMUSG00000019368	Sec14l4	-1.77879	1.95295	3.73174	Other	transporter
ENSMUSG00000020704	Accn1	-1.77412	4.11313	5.88725	Plasma Membrane	ion channel
ENSMUSG00000037465	Klf10	-1.77088	-1.00294	0.767944	Nucleus	TCR
ENSMUSG00000040322	Slc25a24	-1.76814	1.06391	2.83205	Cytoplasm	transporter
ENSMUSG00000051147	Nat2	-1.76785	-2.79926	-1.03142	Cytoplasm	enzyme
ENSMUSG00000025576	Rbfox3	1.76563	5.32267	3.55704	Nucleus	other
ENSMUSG00000032359	Ctsh	-1.76297	3.71071	5.47368	Cytoplasm	peptidase
ENSMUSG00000050967	Creg2	1.75768	7.13286	5.37518	Extracellular Space	enzyme
ENSMUSG00000022747	St3gal6	-1.75504	-1.13131	0.623731	Cytoplasm	enzyme
ENSMUSG00000036095	Dgkb	-1.74039	1.36079	3.10118	Cytoplasm	kinase
ENSMUSG00000053062	Jam2	1.73593	3.63876	1.90284	Plasma Membrane	other
ENSMUSG00000026347	Tmem163	1.73061	-0.976957	-2.70757	Cytoplasm	other
ENSMUSG00000036676	Tmtc3	1.72971	0.20065	-1.52906	Other	other
ENSMUSG00000029432	Gbas	1.72472	1.44955	-0.275176	Plasma Membrane	other
ENSMUSG00000068154	Insm1	1.71971	1.56621	-0.153497	Nucleus	TCR
ENSMUSG00000032265	Fam46a	1.70901	3.79136	2.08235	Other	other
ENSMUSG00000028980	H6pd	1.67457	-0.0140055	-1.68857	Cytoplasm	enzyme
ENSMUSG00000031355	Arhgap6	-1.67368	-2.29953	-0.625845	Cytoplasm	other
ENSMUSG00000035934	Pknox2	1.66771	8.17745	6.50974	Nucleus	other
ENSMUSG00000031596	Slc7a2	-1.6673	-4.69122	-3.02392	Plasma Membrane	transporter
ENSMUSG00000047139	Cd24a	-1.65929	6.12063	7.77992	Plasma Membrane	other
ENSMUSG00000042406	Atf4	1.65551	-0.155667	-1.81118	Nucleus	TCR
ENSMUSG00000031555	Adam9	1.6544	-1.08959	-2.74399	Plasma Membrane	peptidase
ENSMUSG00000048186	Bend7	-1.6421	-2.22126	-0.579162	Cytoplasm	other
ENSMUSG00000037798	Mat1a	-1.6334	-1.70525	-0.0718532	Cytoplasm	enzyme
ENSMUSG00000044748	Defb1	1.62229	-0.527313	-2.1496	Extracellular Space	other
ENSMUSG00000036502	Fam70a	1.61016	1.94866	0.338502	Extracellular Space	other
ENSMUSG00000071379	Hpcal1	1.59503	2.41319	0.818158	Cytoplasm	other
ENSMUSG00000004460	Dnajb11	1.58971	0.0813887	-1.50832	Cytoplasm	other
ENSMUSG00000028551	Cdkn2c	-1.57059	-3.62029	-2.0497	Nucleus	TCR
ENSMUSG00000032024	Clmp	-1.5661	4.37495	5.94105	Plasma Membrane	other
ENSMUSG00000056091	St3gal5	1.55466	2.26666	0.711997	Cytoplasm	enzyme
ENSMUSG00000042363	Lgalsl	1.54951	0.355131	-1.19438	Other	other
ENSMUSG00000062563	Cys1	-1.54757	1.83844	3.38601	Cytoplasm	other
ENSMUSG00000026833	Olfm1	-1.54388	1.04338	2.58725	Cytoplasm	other
ENSMUSG00000015568	Lpl	-1.53737	-5.89501	-4.35765	Cytoplasm	enzyme
ENSMUSG00000033569	Bai3	1.53682	2.57768	1.04086	Plasma Membrane	GPCR
ENSMUSG00000031591	Asah1	1.52706	-0.135205	-1.66227	Cytoplasm	enzyme
ENSMUSG00000039004	Bmp6	-1.52041	7.05136	8.57177	Extracellular Space	growth factor
ENSMUSG00000039787	Cercam	-1.51294	2.63085	4.14379	Other	other
ENSMUSG00000090035	Galnt4	-1.51181	0.271732	1.78354	Cytoplasm	enzyme
ENSMUSG00000032366	Tpm1	-1.51044	0.533824	2.04427	Plasma Membrane	other
ENSMUSG00000003812	Dnase2a	-1.50831	1.34627	2.85458	Cytoplasm	enzyme
ENSMUSG00000051864	Tbc1d22a	-1.50436	-1.6921	-0.187735	Other	other
ENSMUSG00000041598	Cdc42ep4	-1.50389	0.719383	2.22327	Cytoplasm	other
ENSMUSG00000037341	Slc9a7	1.50269	-0.584867	-2.08755	Cytoplasm	transporter
ENSMUSG00000002930	Ppp1r17	-1.5008	7.64046	9.14125	Cytoplasm	other
ENSMUSG00000018995	Nars2	1.49974	-0.55863	-2.05837	Cytoplasm	enzyme
ENSMUSG00000016382	Pls3	-1.49778	0.90733	2.40511	Cytoplasm	other
ENSMUSG00000035638	Muc20	1.48857	7.26318	5.77461	Plasma Membrane	other
ENSMUSG00000086128	1700091E21Rik	-1.47356	0.521752	1.99531	Other	other
ENSMUSG00000021453	Gadd45g	1.47353	-1.25086	-2.72439	Nucleus	other
ENSMUSG00000029761	Cald1	-1.46107	-6.43638	-4.97531	Plasma Membrane	other
ENSMUSG00000090291	Lrrc10b	1.4492	-1.09874	-2.54794	Other	other
ENSMUSG00000020123	Avpr1a	-1.44383	8.32913	9.77297	Plasma Membrane	GPCR
ENSMUSG00000001525	Tubb5	-1.44241	-1.2017	0.240709	Cytoplasm	other
ENSMUSG00000037605	Lphn3	1.44112	-2.24018	-3.6813	Plasma Membrane	GPCR
ENSMUSG00000019923	Zwint	-1.41379	-1.39027	0.0235271	Nucleus	other
ENSMUSG00000074607	Tox2	-1.40845	6.97119	8.37964	Nucleus	TCR
ENSMUSG00000039676	Capsl	-1.38427	1.0537	2.43797	Other	other
ENSMUSG00000019558	Slc6a8	1.38386	1.86495	0.481086	Cytoplasm	transporter
ENSMUSG00000023927	Satb1	1.38327	-1.35301	-2.73628	Nucleus	TCR
ENSMUSG00000039126	Prune2	1.38086	-1.4743	-2.85516	Other	other
ENSMUSG00000034912	Mdga2	-1.3773	2.65249	4.0298	Other	other
ENSMUSG00000049493	Pls1	-1.37724	0.650945	2.02819	Plasma Membrane	other
ENSMUSG00000003949	Hlf	-1.36837	2.45358	3.82196	Nucleus	TCR
ENSMUSG00000061947	Serpina10	-1.35979	-2.14725	-0.787457	Extracellular Space	other
ENSMUSG00000031093	Dock11	-1.35232	-5.25896	-3.90664	Cytoplasm	other
ENSMUSG00000048915	Efna5	1.34754	2.63564	1.2881	Plasma Membrane	kinase
ENSMUSG00000049556	Lingo1	1.3472	4.66205	3.31485	Plasma Membrane	other
ENSMUSG00000028164	Manba	1.3457	2.0706	0.7249	Cytoplasm	enzyme
ENSMUSG00000041729	Coro2b	1.3371	-0.335567	-1.67266	Other	other
ENSMUSG00000025321	Itgb8	1.33376	3.50431	2.17055	Plasma Membrane	other
ENSMUSG00000022389	Tef	1.33257	2.18956	0.856989	Nucleus	TCR
ENSMUSG00000003228	Grk5	1.32663	-1.94346	-3.2701	Plasma Membrane	kinase
ENSMUSG00000027087	Itgav	1.3089	-2.06846	-3.37735	Plasma Membrane	ion channel
ENSMUSG00000054459	Vsnl1	1.28513	-1.16041	-2.44554	Cytoplasm	other
ENSMUSG00000025586	Cpeb1	1.27719	-0.547899	-1.82509	Cytoplasm	TLR
ENSMUSG00000018800	Abca5	1.26788	2.7722	1.50432	Plasma Membrane	transporter
ENSMUSG00000040354	Mars	1.26539	-0.763413	-2.0288	Cytoplasm	enzyme
ENSMUSG00000078963	Hsbp1l1	-1.26161	-2.93231	-1.6707	Other	other
ENSMUSG00000005233	Spc25	1.24884	-4.70281	-5.95164	Cytoplasm	other
ENSMUSG00000040713	Creg1	1.2444	-0.297919	-1.54232	Nucleus	TCR
ENSMUSG00000040856	Dlk1	-1.23149	6.28209	7.51358	Extracellular Space	other
ENSMUSG00000070044	Fam149a	-1.2122	1.07499	2.2872	Other	other
ENSMUSG00000004317	Clcn5	-1.20188	1.02374	2.22561	Plasma Membrane	ion channel
ENSMUSG00000020599	Rgs9	1.19847	3.07444	1.87596	Cytoplasm	enzyme
ENSMUSG00000060961	Slc4a4	-1.18057	1.85187	3.03244	Plasma Membrane	transporter
ENSMUSG00000003411	Rab3b	1.17759	3.08997	1.91238	Cytoplasm	enzyme
ENSMUSG00000006442	Srm	1.17573	-0.781801	-1.95753	Cytoplasm	enzyme
ENSMUSG00000025584	Pde8a	1.16572	-1.2907	-2.45642	Cytoplasm	enzyme
ENSMUSG00000009108	Gnat2	1.15257	-0.954	-2.10657	Plasma Membrane	enzyme
ENSMUSG00000030428	Ttyh1	1.14544	-1.58064	-2.72608	Plasma Membrane	ion channel
ENSMUSG00000042613	Pbxip1	-1.14182	1.34683	2.48864	Nucleus	TCR
ENSMUSG00000000392	Fap	-1.13527	-9.83291	-8.69763	Cytoplasm	peptidase
ENSMUSG00000050473	Slc35d3	1.12666	-6.45818	-7.58484	Other	other
ENSMUSG00000025429	Pstpip2	1.12616	-2.87399	-4.00014	Cytoplasm	other
ENSMUSG00000059974	Ntm	-1.12516	3.30004	4.4252	Plasma Membrane	other
ENSMUSG00000021591	Glrx	1.12351	-2.23082	-3.35432	Cytoplasm	enzyme
ENSMUSG00000022885	St6gal1	-1.11084	-1.53304	-0.422203	Cytoplasm	enzyme
ENSMUSG00000026209	Dnpep	-1.1101	-2.14428	-1.03418	Cytoplasm	peptidase
ENSMUSG00000039000	Ube3c	1.09212	-0.64063	-1.73275	Nucleus	enzyme
ENSMUSG00000030872	Gga2	1.08092	-0.542019	-1.62294	Cytoplasm	transporter
ENSMUSG00000029217	Tec	1.08045	2.42574	1.34529	Cytoplasm	kinase
ENSMUSG00000027030	Stk39	-1.07677	1.00852	2.08529	Nucleus	kinase
ENSMUSG00000006800	Sulf2	1.07544	4.56166	3.48622	Plasma Membrane	enzyme
ENSMUSG00000030329	Pianp	-1.07314	6.79626	7.8694	Plasma Membrane	other
ENSMUSG00000039197	Adk	-1.04417	-2.17814	-1.13397	Nucleus	kinase
ENSMUSG00000028173	Wls	1.03479	-0.994592	-2.02939	Cytoplasm	other
ENSMUSG00000047648	Fbxo30	-1.03153	1.02048	2.052	Extracellular Space	other
ENSMUSG00000028986	Klhl7	-1.02089	-2.2218	-1.2009	Nucleus	other
ENSMUSG00000046844	Vat1l	-1.02086	0.753278	1.77414	Other	enzyme
ENSMUSG00000024909	Efemp2	1.01738	2.56609	1.5487	Extracellular Space	other
ENSMUSG00000042116	Vwa1	1.014	2.956	1.94201	Extracellular Space	other
ENSMUSG00000058569	Tmed9	1.01039	-0.938453	-1.94884	Cytoplasm	transporter
ENSMUSG00000039899	Fgl2	-1.00393	1.30438	2.30831	Extracellular Space	peptidase
ENSMUSG00000062822	4833420G17Rik	-0.992924	1.58842	2.58135	Other	other
ENSMUSG00000020623	Map2k6	0.987998	3.02145	2.03345	Cytoplasm	kinase
ENSMUSG00000003500	Impdh1	0.984984	-1.23815	-2.22314	Cytoplasm	enzyme
ENSMUSG00000028957	Per3	0.970993	2.73299	1.762	Nucleus	other
ENSMUSG00000002688	Prkd1	0.967508	-5.0202	-5.98771	Cytoplasm	kinase
ENSMUSG00000023022	Lima1	0.947643	3.18015	2.23251	Cytoplasm	other
ENSMUSG00000041920	Slc16a6	0.925037	2.05127	1.12623	Plasma Membrane	transporter
ENSMUSG00000048905	4930539E08Rik	-0.904888	5.08261	5.9875	Other	other
ENSMUSG00000046070	Igfals	0.901174	-4.00999	-4.91116	Extracellular Space	other
ENSMUSG00000028701	Lurap1	0.88696	2.09374	1.20678	Cytoplasm	other
ENSMUSG00000090223	Pcp4	0.886301	3.20168	2.31538	Cytoplasm	other
ENSMUSG00000022237	Ankrd33b	0.873207	-2.86526	-3.73847	Other	other
ENSMUSG00000036856	Wnt4	0.872453	-4.35513	-5.22758	Extracellular Space	cytokine
ENSMUSG00000067219	Nipal1	0.869314	-3.62913	-4.49845	Other	other
ENSMUSG00000028207	Asph	-0.850537	1.55547	2.406	Cytoplasm	enzyme
ENSMUSG00000042460	C1galt1	-0.841594	-1.85566	-1.01407	Plasma Membrane	enzyme
ENSMUSG00000000686	Abhd15	0.837747	-2.08715	-2.9249	Extracellular Space	other
ENSMUSG00000026827	Gpd2	0.833939	-1.48618	-2.32012	Cytoplasm	enzyme
ENSMUSG00000020376	Rnf130	-0.823951	-1.99208	-1.16813	Cytoplasm	peptidase
ENSMUSG00000048058	Ldlrad3	-0.820258	1.34943	2.16969	Plasma Membrane	other
ENSMUSG00000050212	Fam176b	-0.820113	-2.68614	-1.86603	Other	other
ENSMUSG00000032300	1700017B05Rik	0.810747	2.90735	2.09661	Cytoplasm	other
ENSMUSG00000052613	Pcdh15	0.808516	3.14459	2.33607	Plasma Membrane	other
ENSMUSG00000030774	Pak1	0.808496	3.9803	3.17181	Cytoplasm	kinase
ENSMUSG00000026072	Il1r1	0.793739	-2.02094	-2.81468	Plasma Membrane	TMR
ENSMUSG00000040147	Maob	0.784548	-3.65087	-4.43541	Cytoplasm	enzyme
ENSMUSG00000097474	AC116511.1	-0.783547	-4.33606	-3.55251	Other	other
ENSMUSG00000028020	Glrb	-0.77561	-1.95808	-1.18247	Plasma Membrane	ion channel
ENSMUSG00000031570	Ppapdc1b	0.762487	-1.0107	-1.77318	Other	phosphatase
ENSMUSG00000024112	Cacna1h	-0.752605	6.55252	7.30513	Plasma Membrane	ion channel
ENSMUSG00000026989	Dapl1	-0.74593	-7.27639	-6.53046	Other	other
ENSMUSG00000022577	Ly6h	-0.745143	3.64182	4.38696	Plasma Membrane	other
ENSMUSG00000031906	Smpd3	0.739631	2.83946	2.09982	Cytoplasm	enzyme
ENSMUSG00000045034	Ankrd34b	-0.73857	6.12304	6.86161	Nucleus	TCR
ENSMUSG00000021306	Gpr137b	0.734308	-1.65825	-2.39256	Plasma Membrane	other
ENSMUSG00000032769	Trpa1	-0.724383	6.85494	7.57932	Plasma Membrane	transporter
ENSMUSG00000029153	Ociad2	0.721244	-4.73209	-5.45334	Cytoplasm	other
ENSMUSG00000022265	Ank	-0.719709	-1.54518	-0.825466	Plasma Membrane	transporter
ENSMUSG00000022037	Clu	0.704841	3.85093	3.14609	Cytoplasm	other
ENSMUSG00000029126	Nsg1	-0.703839	3.74488	4.44871	Cytoplasm	other
ENSMUSG00000028064	Sema4a	-0.702009	1.92953	2.63153	Plasma Membrane	other
ENSMUSG00000030306	Tmtc1	-0.700291	2.52745	3.22774	Cytoplasm	other
ENSMUSG00000020846	Fam101b	0.697301	3.16439	2.46709	Other	other
ENSMUSG00000021559	Dapk1	-0.683686	1.12088	1.80457	Cytoplasm	kinase
ENSMUSG00000025993	Slc40a1	-0.671971	-4.61199	-3.94002	Plasma Membrane	transporter
ENSMUSG00000028613	Lrp8	0.652974	2.52323	1.87026	Plasma Membrane	TMR
ENSMUSG00000037126	Psd	0.650301	2.15	1.4997	Cytoplasm	other
ENSMUSG00000030498	Gas2	0.642	-1.50991	-2.15191	Cytoplasm	other
ENSMUSG00000041930	BC057022	0.634037	-2.0462	-2.68024	Other	other
ENSMUSG00000056267	Cep70	-0.613577	-2.45257	-1.83899	Cytoplasm	other
ENSMUSG00000036894	Rap2b	-0.598936	1.66032	2.25926	Plasma Membrane	enzyme
ENSMUSG00000036198	Arhgap36	-0.597185	3.6278	4.22499	Cytoplasm	other
ENSMUSG00000032047	Acat1	-0.593123	-2.80537	-2.21224	Cytoplasm	enzyme
ENSMUSG00000004961	Syt5	-0.593004	1.23737	1.83037	Cytoplasm	transporter
ENSMUSG00000024039	Cbs	0.591944	-2.90397	-3.49591	Cytoplasm	enzyme
ENSMUSG00000009376	Met	-0.582142	2.4225	3.00464	Plasma Membrane	kinase
ENSMUSG00000028865	Cd164l2	-0.560244	2.69157	3.25181	Other	other
ENSMUSG00000019817	Plagl1	0.556886	3.27076	2.71388	Nucleus	TCR
ENSMUSG00000031934	Panx1	-0.553658	3.38476	3.93842	Plasma Membrane	transporter
ENSMUSG00000023959	Clic5	0.542805	2.3547	1.81189	Cytoplasm	ion channel
ENSMUSG00000000544	Gpa33	0.525714	2.99374	2.46802	Plasma Membrane	other
ENSMUSG00000048978	Nrsn1	-0.523109	1.62732	2.15043	Plasma Membrane	other
ENSMUSG00000042348	Arl15	-0.516202	-1.94281	-1.42661	Cytoplasm	other
ENSMUSG00000001901	Kcnh6	-0.512222	-7.1878	-6.67558	Plasma Membrane	ion channel
ENSMUSG00000020205	Phlda1	-0.505174	1.52679	2.03196	Cytoplasm	other
ENSMUSG00000085282	Gm15663	0.483714	1.92296	1.43925	Other	other
ENSMUSG00000033355	Rtp4	-0.477899	3.58203	4.05993	Plasma Membrane	other
ENSMUSG00000037747	Phyhipl	-0.469714	1.31605	1.78577	Cytoplasm	other
ENSMUSG00000048490	Nrip1	-0.468109	1.54229	2.01039	Nucleus	TCR
ENSMUSG00000006930	Hap1	0.467441	1.91046	1.44301	Cytoplasm	other
ENSMUSG00000010095	Slc3a2	-0.467341	-1.97349	-1.50615	Plasma Membrane	transporter
ENSMUSG00000031129	Slc9a9	0.463505	2.33373	1.87022	Cytoplasm	transporter
ENSMUSG00000037653	Kctd8	-0.459476	2.67462	3.13409	Other	other
ENSMUSG00000024063	Lbh	0.455928	-1.8938	-2.34973	Nucleus	TCR
ENSMUSG00000022723	Crybg3	0.442971	-2.41122	-2.85419	Other	other
ENSMUSG00000022464	Slc38a4	-0.436951	-2.82071	-2.38376	Plasma Membrane	transporter
ENSMUSG00000045414	1190002N15Rik	-0.407679	2.52516	2.93284	Cytoplasm	other
ENSMUSG00000021360	Gcnt2	-0.39713	-1.7234	-1.32627	Cytoplasm	enzyme
ENSMUSG00000028356	Ambp	-0.390231	3.66795	4.05818	Extracellular Space	transporter
ENSMUSG00000039384	Dusp10	-0.389384	-2.16143	-1.77205	Nucleus	phosphatase
ENSMUSG00000005583	Mef2c	0.381008	7.1809	6.79989	Nucleus	TCR
ENSMUSG00000034918	Cdhr2	-0.374772	5.42108	5.79585	Plasma Membrane	other
ENSMUSG00000025140	Pycr1	0.369671	-2.36463	-2.7343	Cytoplasm	enzyme
ENSMUSG00000040857	Erf	-0.367584	1.36158	1.72917	Nucleus	TCR
ENSMUSG00000010066	Cacna2d2	-0.367413	6.12903	6.49645	Plasma Membrane	ion channel
ENSMUSG00000068735	Trp53i11	-0.365529	1.81281	2.17834	Other	other
ENSMUSG00000040495	Chrm4	0.357221	3.38641	3.02919	Plasma Membrane	GPCR
ENSMUSG00000020182	Ddc	0.3472	-4.66624	-5.01344	Cytoplasm	enzyme
ENSMUSG00000066705	Fxyd6	-0.337613	1.40637	1.74398	Plasma Membrane	ion channel
ENSMUSG00000017950	Hnf4a	0.336102	2.39892	2.06282	Nucleus	TCR
ENSMUSG00000022508	Bcl6	0.319666	4.63077	4.3111	Nucleus	TCR
ENSMUSG00000031224	Magee2	0.290714	4.27766	3.98695	Other	other
ENSMUSG00000030134	Rasgef1a	-0.287025	5.42918	5.71621	Other	other
ENSMUSG00000054423	Cadps	0.28277	-2.90977	-3.19254	Plasma Membrane	other
ENSMUSG00000086537	Nespas	0.264511	7.58789	7.32338	Other	other
ENSMUSG00000046768	Rhoj	0.258282	2.92929	2.67101	Cytoplasm	enzyme
ENSMUSG00000037143	4930529M08Rik	-0.25369	3.37672	3.63041	Other	other
ENSMUSG00000029311	Hsd17b11	-0.243493	1.57002	1.81352	Cytoplasm	enzyme
ENSMUSG00000022377	Asap1	0.238359	1.76049	1.52213	Plasma Membrane	other
ENSMUSG00000057058	Skap1	0.235737	-5.16608	-5.40182	Cytoplasm	kinase
ENSMUSG00000062210	Tnfaip8	0.228324	-2.75193	-2.98026	Cytoplasm	other
ENSMUSG00000020614	Fam20a	0.191067	-2.15229	-2.34335	Extracellular Space	other
ENSMUSG00000022315	Slc30a8	0.185629	-6.97499	-7.16062	Cytoplasm	transporter
ENSMUSG00000042532	Golga7b	-0.146721	1.89035	2.03707	Other	other
ENSMUSG00000004951	Hspb1	-0.1413	3.72132	3.86262	Cytoplasm	other
ENSMUSG00000032528	Vipr1	-0.12748	-2.30665	-2.17917	Plasma Membrane	GPCR
ENSMUSG00000001542	Ell2	-0.123638	-2.38669	-2.26305	Nucleus	TCR
ENSMUSG00000036225	Kctd1	0.119466	2.19491	2.07544	Nucleus	TCR
ENSMUSG00000029102	Hgfac	0.0828348	2.16747	2.08464	Extracellular Space	peptidase
ENSMUSG00000033676	Gabrb3	-0.0664537	1.95982	2.02627	Plasma Membrane	ion channel
ENSMUSG00000022658	Tagln3	-0.0581166	6.96265	7.02077	Extracellular Space	other
ENSMUSG00000055409	Nell1	-0.057748	-6.00964	-5.95189	Extracellular Space	growth factor
ENSMUSG00000037242	Clic4	0.0537279	-3.05455	-3.10828	Plasma Membrane	ion channel
ENSMUSG00000026344	Lypd1	-0.0373034	2.09334	2.13064	Plasma Membrane	GPCR
ENSMUSG00000027188	Pamr1	-0.0355695	2.07222	2.10779	Extracellular Space	peptidase
ENSMUSG00000035640	Dos	-0.0185037	1.59538	1.61389	Other	other
ENSMUSG00000021795	Sftpd	0.00165904	10.571	10.5694	Extracellular Space	other
